# Supplementary material for: Effluent Molecular Analysis Guides Liver Graft Allocation to Clinical Hypothermic Oxygenated Machine Perfusion
Source: Biomedicines. 2021 Oct 11;9(10):1444. doi: 10.3390/biomedicines9101444 (PMC8533371; doi:10.3390/biomedicines9101444)
Supplement: Supplementary file 1 [file biomedicines-09-01444-s001.zip]

Archive with 1 entries (1 files):
- biomedicines-1386670-supplementary.pdf
